# Supplementary material for: Exploring the Impact of Localized COVID-19 Events on Intercity Mobility during the Normalized Prevention and Control Period in China
Source: Int J Environ Res Public Health. 2022 Nov 3;19(21):14421. doi: 10.3390/ijerph192114421 (PMC9656845; doi:10.3390/ijerph192114421)
Supplement: Supplementary file 1 [file ijerph-19-14421-s001.zip]

Archive with 1 entries (1 files):
- ijerph-1959498-supplementary.pdf
